# Supplementary material for: Management of Chronic Musculoskeletal Disorders in the Workplace from the Perspective of Older Employees: A Mixed Methods Research Study
Source: Int J Environ Res Public Health. 2022 Jul 30;19(15):9348. doi: 10.3390/ijerph19159348 (PMC9367967; doi:10.3390/ijerph19159348)
Supplement: Supplementary file 1 [file ijerph-19-09348-s001.zip]

Archive with 1 entries (1 files):
- ijerph-1779500-supplementary.pdf
